# Supplementary material for: A novel evidence combination method based on stochastic approach for link-structure analysis algorithm and Lance-Williams distance
Source: PeerJ Comput Sci. 2023 Apr 18;9:e1307. doi: 10.7717/peerj-cs.1307 (PMC10280417; doi:10.7717/peerj-cs.1307)
Supplement: Supplemental Information 1 [file peerj-cs-09-1307-s001.c]

#include <stdio.h>
#include <math.h>

#define N 5
#define M 3
int main()
{

double HYX,HXY,HX,HY,r;

/*
double m[N][M]={ 
			{0.9,0.1,0,0},
			{0.5,0.5,0,0},
			{0.1,0.9,0,0},
			{0,0.6,0.4,0},
			{0,0.9,0,0.1},
			{0,0.5,0.5,0},
			{0,0,0.1,0.9}
		};
*/

double m[N][M]={ 
			{0.5,0.2,0.3},
			{0,0.9,0.1},
			{0.55,0.1,0.35},
			{0.55,0.1,0.35},
			{0.55,0.1,0.35}
			
		};

int i,j;

for(i=0;i<N;i++)
{
	for(j=0;j<N;j++)
	{
		HYX=m[j][0]*(exp(-5*m[i][0]))+m[j][1]*(exp(-5*m[i][1]))+m[j][2]*(exp(-5*m[i][2]));
		HXY=m[i][0]*(exp(-5*m[j][0]))+m[i][1]*(exp(-5*m[j][1]))+m[i][2]*(exp(-5*m[j][2]));
		HX=m[i][0]*(exp(-5*m[i][0]))+m[i][1]*(exp(-5*m[i][1]))+m[i][2]*(exp(-5*m[i][2]));
		HY=m[j][0]*(exp(-5*m[j][0]))+m[j][1]*(exp(-5*m[j][1]))+m[j][2]*(exp(-5*m[j][2]));
		r=(HX+HY)/(HYX+HXY);
		printf("r(m%d,m%d)=%.3f\t",i+1,j+1,r);
	}
printf("\n");
}


}
