# Supplementary material for: A novel evidence combination method based on stochastic approach for link-structure analysis algorithm and Lance-Williams distance
Source: PeerJ Comput Sci. 2023 Apr 18;9:e1307. doi: 10.7717/peerj-cs.1307 (PMC10280417; doi:10.7717/peerj-cs.1307)
Supplement: Supplemental Information 2 [file peerj-cs-09-1307-s002.c]

#include <stdio.h>
#include <math.h>

#define N 5  //Ö¤¾ÝÊý
#define M 3   //½¹ÔªÊý
int main()
{

double X[N];
int i,j;

double m[N][M]={
				{0.5,0.2,0.3},
				{0,0.9,0.1},
				{0.55,0.1,0.35},
				{0.55,0.1,0.35},
				{0.6,0.1,0.3}
				};

printf("ÇëÊäÈëÐÞÕýÏµÊý£º\n");
for(i=0;i<N;i++)
{
	scanf("&%f",X[i]);
	printf("\t");
}

for(i=0;i<N;i++)
{
for(j=0;j<M;j++)
{
printf("%.4f\t",X[i]*m[i][j]);
}
printf("\n");

}

}
