# Supplementary material for: A novel evidence combination method based on stochastic approach for link-structure analysis algorithm and Lance-Williams distance
Source: PeerJ Comput Sci. 2023 Apr 18;9:e1307. doi: 10.7717/peerj-cs.1307 (PMC10280417; doi:10.7717/peerj-cs.1307)
Supplement: Supplemental Information 3 [file peerj-cs-09-1307-s003.c]

#include <stdio.h>
#include <math.h>

#define N 5//N is for row
#define M 3//M is for column
int main()
{
int n;
double sum,sup;//Definition used when testing data, invalid, please ignore
double d;//d for distance
double HYX,HXY,HX,HY,r;//Definition used when testing data, invalid, please ignore
/*double m[N][M]={ 
			{0.9,0.1,0,0},
			{0.5,0.5,0,0},
			{0.1,0.9,0,0},
			{0,0.6,0.4,0},
			{0,0.9,0,0.1},
			{0,0.5,0.5,0},
			{0,0,0.1,0.9}
		};*/ //Test data, invalid, please ignore
double m[N][M]={ 
			{0.5,0.2,0.3},
			{0,0.9,0.1},
			{0.55,0.1,0.35},
			{0.55,0.1,0.35},
			{0.55,0.1,0.35}
			
		};//Define an array m[N][M] to store five pieces of evidence

int i,j;
//i controls the row of the first contrast evidence,
//n controls the row of the second contrast evidence, 
//j controls the column,

for(i=0;i<N;i++)//The first layer of the For loop: for(i=0;i<N;i++){¡­} 
                //The evidence used to control the first comparison is M1 when i=0, 
                //i ++ and so on to M2, M3, M4, M5.
{
		
	for(n=0;n<N;n++) //Second layer For loop: for(n=0;n<N;n++){¡­}
		             //The evidence used to control the second contrast is M1 when i=0, 
					 //i ++ and so on to M2, M3, M4, M5. We assign the distance d to 0.
	{
		d=0; //Initialize the distance to 0
	
	for(j=0;j<M;j++)//The third layer of the For loop is for(j=0;j<M;j++){¡­} 
		            //is used to control the column. 
	{
		if(m[i][j]||m[n][j]!=0)//if the element value of one of the two columns of evidence is 0,
			                   //the distance of this focal element cannot be calculated using the Lance&Williams distance formula,
							   //then its distance d is assigned as 0;
							   //otherwise, it can be calculated using the Lance&Williams distance formula.
		{
			d=d+fabs(m[i][j]-m[n][j])/(m[i][j]+m[n][j]);  //Lance&Williams distance formula
	
		}

	}
	d=d/3;//Lance&Williams distance formula
	printf("d%d%d=%.3f\t",i+1,n+1,d);//Output distance

	}
	
	printf("\n");
	
}

}
